# Supplementary material for: Development of the Pediatric Nursing Specialty in Spain: A Critical Analysis of Its History, Current Situation, and Regional Disparities: A Narrative Review
Source: Nurs Rep. 2025 May 30;15(6):193. doi: 10.3390/nursrep15060193 (PMC12196161; doi:10.3390/nursrep15060193)
Supplement: Supplementary file 1 [file nursrep-15-00193-s001.zip]

Archive with 1 entries (1 files):
- nursrep-3615533-supplementary.pdf
